# Supplementary material for: Mesoporous Polymeric Ionic Liquid via Confined Polymerization for Laccase Immobilization towards Efficient Degradation of Phenolic Pollutants
Source: Molecules. 2023 Mar 12;28(6):2569. doi: 10.3390/molecules28062569 (PMC10059984; doi:10.3390/molecules28062569)
Supplement: Supplementary file 1 [file molecules-28-02569-s001.zip]

Archive with 1 entries (1 files):
- molecules-2248683-supplementary.pdf
